# Supplementary material for: Formulation and Stability of Quercetin-Loaded Pickering Emulsions Using Chitosan/Gum Arabic Nanoparticles for Topical Skincare Applications
Source: Polymers (Basel). 2025 Jul 4;17(13):1871. doi: 10.3390/polym17131871 (PMC12251611; doi:10.3390/polym17131871)
Supplement: Supplementary file 1 [file polymers-17-01871-s001.zip]

Archive with 1 entries (1 files):
- polymers-3712043-supplementary.pdf
